# Supplementary material for: Multi-Omics Integrative Analyses Identified Two Endotypes of Hip Osteoarthritis
Source: Metabolites. 2024 Sep 1;14(9):480. doi: 10.3390/metabo14090480 (PMC11434176; doi:10.3390/metabo14090480)
Supplement: Supplementary file 1 [file metabolites-14-00480-s001.zip › Supplementary table.xlsx]

## Sheet: Table S1
Table S1. List of metabolites determined using the Biocrates MxP Quant 500 kit
Metabolite class	Number	Metabolite name or abbreviation
Alkaloids	1	Trigonelline
Amine oxides	1	Trimethylamine N-oxide
Amino acids	20	Alanine, arginine, asparagine, aspartate, cysteine, glutamine, glutamate, glycine, histidine, isoleucine, leucine, lysine, methionine, phenylalanine, proline, serine, threonine, tryptophan, tyrosine, valine
Amino acid related	30	α-Aminoadipic acid, α-aminobutyric acid, acetylornithine, asymmetric dimethylarginine, anserine, 5-aminovaleric acid, β-aminobutyric acid, betaine, carnosine, citrulline, creatinine, cystine, dihydroxyphenylalanine, homoarginine, homocysteine, cis-4-hydroxyproline, trans-4-hydroxyproline, kynurenine, methionine sulfoxide, 1-methylhistidine, 3-methylhistidine, nitrotyrosine, ornithine, phenylacety…
Bile acids	14	Cholic acid, chenodeoxycholic acid, deoxycholic acid, glycocholic acid, glycodeoxycholic acid, glycochenodeoxycholic acid, glycolithocholic acid, glycolithocholic acid sulfate, glycoursodeoxycholic acid, taurocholic acid, taurochenodeoxycholic acid, taurodeoxycholic acid, taurolithocholic acid, tauromurocholic acid
Biogenic amines	9	β-Alanine, γ-aminobutyric acid, dopamine, histamine, phenylethylamine, putrescine, serotonin, spermidine, spermine
Carbohydrates and related	1	Hexoses (including glucose)
Carboxylic acids	7	Aconitic acid, dodecanedioic acid, tetradecanedioic acid, hippuric acid, 3-hydroxyglutaric acid, lactic acid, succinic acid
Cresols	1	P-cresol sulfate
Fatty acids	12	Lauric acid, myristic acid, palmitic acid, stearic acid, octadecenoic acid, octadecadienoic acid, eicosenoic acid, eicosadienoic acid, eicosatrienoic acid, arachidonic acid (FA(20:4ω6)), eicosapentaenoic acid (FA(20:5ω3)), docosahexaenoid acid (FA(22:6ω3))
Hormones and related	4	Abscisic acid, cortisol, cortisone, dehydroepiandrosterone sulfate
Indoles and derivatives	4	Indole, 3-indoleacetic acid, 3-indolepropionic acid, indoxyl sulfate
Nucleobases and related	2	Hypoxanthine, xanthine
Vitamins and cofactors	1	Choline
Acylcarnitines	40	C0, C2, C3, C3-DC (or C4-OH), C3-OH, C3:1, C4, C4:1, C5, C5-DC (or C6-OH), C5-M-DC, C5-OH (or C3-DC-M), C5:1, C5:1-DC, C6 (or C4:1-DC), C6:1, C7-DC, C8, C9, C10, C10:1, C10:2, C12, C12-DC, C12:1, C14, C14:1, C14:1-OH, C14:2, C14:2-OH, C16, C16-OH, C16:1, C16:1-OH, C16:2, C16:2-OH, C18, C18:1, C18:1-OH, C18:2
Lysophosphatidylcholines	14	LysoPC a C14:0/C16:0/C16:1/C17:0/C18:0/C18:1/C18:2/C20:3/C20:4/ C24:0/C26:0/C26:1/C28:0/C28:1
Phosphatidylcholines	76	PC aa C24:0/C26:0/C28:1/C30:0/C30:2/C32:0/C32:1/C32:2/C32:3/C34:1/C34:2/C34:3/C34:4/C36:0/C36:1/C36:2/C36:3/C36:4/ C36:5/ C36:6/C38:0/C38:1/C38:3/C38:4/C38:5/C38:6/C40:1/C40:2/C40:3/C40:4/C40:5/C40:6/C42:0/C42:1/C42:2/C42:4/C42:5/ C42:6, PC ae C30:0/C30:1/C30:2/C32:1/C32:2/ C34:0/C34:1/C34:2/C34:3/C36:0/C36:1/C36:2/C36:3/C36:4/C36:5/C38:0/C38:1/C38:2/C38:3/C38:4/ C38:5/C38:6/C40:1/ C40:2/C40:3/C4…
Sphingomyelins	15	SM C16:0/C16:1/C18:0/ C18:1/C20:2/C22:3/C24:0/C24:1/C26:0/C26:1, SM (OH) C14:1/C16:1/C22:1/C22:2/C24:1
Ceramides	28	Cer(d16:1/18:0)/(d16:1/20:0)/(d16:1/22:0)/(d16:1/23:0)/(d16:1/24:0)/(d18:1/14:0)/d18:1/16:0)/(d18:1/18:0(OH))/(d18:1/18:0) /
		(d18:1/18:1)/(d18:1/20:0(OH))/(d18:1/20:0)/(d18:1/22:0)/(d18:1/23:0)/(d18:1/24:0)/(d18:1/24:1)/(d18:1/25:0)/(d18:1/26:0)/(d18:1/26:1)/(d18:2/14:0)/(d18:2/16:0)/(d18:2/18:0)/d18:2/18:1)/(d18:2/20:0)/(d18:2/22:0)/(d18:2/23:0)/(d18:2/24:0)/(d18:2/24:1)
Dihydroceramides	8	Cer(d18:0/18:0(OH))/(d18:0/18:0)/(d18:0/20:0)/(d18:0/22:0)/(d18:0/24:0)/(d18:0/24:1)/(d18:0/26:1(OH))/(d18:0/26:1)
Hexosylceramides	19	HexCer(d16:1/22:0)/(d16:1/24:0)/(d18:1/14:0)/(d18:1/16:0)/(d18:1/18:0)/(d18:1/18:1)/(d18:1/20:0)/(d18:1/22:0)/(d18:1/23:0)/ (d18:1/24:0)/(d18:1/24:1)/(d18:1/26:0) /(d18:1/26:1)/d18:2/16:0)/d18:2/18:0)/(d18:2/20:0)/(d18:2/22:0)/(d18:2/23:0)/(d18:2/24:0)
Dihexosylceramides	9	Hex2Cer(d18:1/14:0)/(d18:1/16:0)/(d18:1/18:0)(d18:1/20:0)/(d18:1/22:0)/(d18:1/24:0)/(d18:1/24:1)/(d18:1/26:0)/(d18:1/26:1)
Trihexosylceramides	6	Hex3Cer(d18:1/16:0)/(d18:1/18:0)(d18:1/24:1)/(d18:1/26:1)/(d18:1_20:0)/(d18:1_22:0)
Cholesteryl esters	22	CE(14:0)/(14:1)/(15:0)/(15:1) /(16:0)/(16:1)/(17:0)/(17:1)/(18:0)/(18:1)/(18:2)/(18:3)/(20:0)/(20:1)/(20:3)/(20:4)/(20:5)/(22:0)/(22:1)/ (22:2)/(22:5)/(22:6)
Diglycerides	44	DG(14:0_14:0)/(14:0_18:1)/(14:0_18:2)/(14:0_20:0)/(14:1_18:1)/(14:1_20:2)/(16:0_16:0)/(16:0_16:1)/(16:0_18:1)/(16:0_18:2)/(16:0_20:0)/(16:0_20:3)/(16:0_20:4)/(16:1_18:0)/(16:1_18:1)/(16:1_18:2)/(16:1_20:0)/(17:0_17:1)/(17:0_18:1)/18:0_20:0)/(18:0_20:4)/(18:1_18:1)/ (18:1_18:2)/(18:1_18:3)/(18:1_18:4)/(18:1_20:0)/(18:1_20:1)/(18:1_20:2)/(18:1_20:3)/(18:1_20:4)/(18:1_22:5)/(18:1_22:6)/(18:2_18:2)/ …
Triglycerides	242	TG(14:0_32:2)/(14:0_34:0)/(14:0_34:1)/(14:0_34:2)/(14:0_34:3)/(14:0_35:1)/(14:0_35:2) /(14:0_36:1)/(14:0_36:2)/(14:0_36:3)/(14:0_36:4)/ (14:0_38:4)/(14:0_38:5)/(14:0_39:3)/(16:0_28:1)/(16:0_28:2)/(16:0_30:2)/(16:0_32:0)/(16:0_32:1)/(16:0_32:2)/(16:0_32:3)/(16:0_33:1)/ (16:0_33:2)/(16:0_34:0)/(16:0_34:1)/(16:0_34:2)/(16:0_34:3)/(16:0_34:4)/(16:0_35:1)/(16:0_35:2)/(16:0_35:3)/(16:0_36:2)/(16:0_36:3…
Total	630
a: acyl; aa: acyl-acyl; ae: acyl-alkyl; CE: cholesteryl ester; Cer: ceramide; Cx:y: where x is the number of carbons in the fatty acid side chain; y is the number of double bonds in the fatty acid side chain; DC: decarboxyl; DG: diglyceride; Hex2Cer: dihexosylceramide; Hex3Cer: trihexosylceramide; HexCer: hexosylceramide; lysoPC: lysophosphatidylcholine; M: methyl; FA: fatty acid; OH: hydroxyl; P…

## Sheet: Table S2
Table S2. List of significant metabolites between hip OA and health control
Metabolites	P-value
Arg	1.53756e-57
Orn	3.15019e-46
Lac	2.46856e-30
C18.1	5.84863e-19
C18.2	8.7228e-18
PC.aa.C32.3	1.55256e-16
PC.ae.C40.5	1.37864e-15
lysoPC.a.C16.0	3.72015e-14
H1	1.27547e-13
HCys	1.32809e-13
PC.ae.C38.0	2.71514e-13
PC.ae.C36.2	7.33791e-13
AconAcid	9.95516e-13
lysoPC.a.C16.1	1.49908e-12
lysoPC.a.C20.4	4.47566e-12
PC.ae.C42.5	5.80335e-12
C16	1.29166e-11
PC.ae.C40.4	2.30207e-11
Cystine	4.44199e-11
lysoPC.a.C18.0	2.25532e-10
C16.1	4.09612e-10
Cys	4.19172e-10
lysoPC.a.C18.1	4.60698e-10
SM..OH..C22.1	5.6994e-10
PC.ae.C40.6	7.08469e-10
PC.aa.C38.0	8.77549e-10
PC.ae.C42.4	1.28487e-09
lysoPC.a.C14.0	1.47764e-09
Choline	2.1639e-09
PC.aa.C34.3	3.64375e-09
C18	5.27644e-09
lysoPC.a.C17.0	5.32335e-09
PC.ae.C38.3	7.18141e-09
SM.C24.0	9.20439e-09
PC.ae.C36.3	9.69275e-09
PC.ae.C40.2	5.98181e-08
PC.ae.C38.4	6.81987e-08
SM..OH..C22.2	1.1186e-07
PC.ae.C36.1	1.20436e-07
SM..OH..C24.1	1.24311e-07
lysoPC.a.C28.1	1.25825e-07
PC.aa.C42.5	1.31556e-07
PC.ae.C34.3	1.4422e-07
PC.aa.C42.0	1.47988e-07
PC.aa.C36.6	1.67006e-07
PC.ae.C30.2	3.36088e-07
PC.aa.C36.0	4.3056e-07
ADMA	4.84426e-07
PC.ae.C40.3	5.76766e-07
PC.ae.C42.2	6.79639e-07
PC.ae.C40.1	7.57777e-07
PC.ae.C30.0	1.13572e-06
PC.ae.C34.2	1.14803e-06
SM..OH..C14.1	1.16629e-06
PC.aa.C34.2	1.47257e-06
PC.ae.C38.6	1.51045e-06
PC.ae.C42.3	1.54158e-06
PC.aa.C42.6	1.55308e-06
CE.22.1.	1.60004e-06
Pro	1.76656e-06
PC.ae.C38.2	1.87491e-06
PC.aa.C38.1	1.94017e-06
PC.aa.C42.1	2.02896e-06
PC.aa.C36.3	2.16728e-06
PC.ae.C42.0	2.54582e-06
SM..OH..C16.1	3.12767e-06
PC.aa.C28.1	3.16803e-06
PC.aa.C40.1	3.35474e-06
X3.IPA	3.63929e-06
DG.16.0_18.1.	3.70092e-06
Serotonin	3.84815e-06
CE.17.0.	4.50636e-06
DG.16.0_18.2.	4.59029e-06
CE.22.2.	6.18226e-06
PC.aa.C42.4	6.36987e-06
PC.aa.C40.3	7.15565e-06
PC.ae.C32.1	9.01831e-06
PC.aa.C42.2	9.26754e-06
PC.aa.C36.2	1.05348e-05
lysoPC.a.C24.0	1.26346e-05
Ala	1.32703e-05
Suc	1.49011e-05
CE.20.1.	1.91951e-05
t4.OH.Pro	2.06783e-05
PC.aa.C40.2	2.15686e-05
SM.C20.2	2.47497e-05
PC.ae.C34.1	2.55531e-05
PC.ae.C42.1	3.55239e-05
lysoPC.a.C26.1	5.0693e-05
PC.ae.C38.5	5.44797e-05
PC.aa.C32.2	6.58364e-05
PC.ae.C38.1	7.3481e-05
PC.aa.C24.0	7.7165e-05
CE.20.0.	8.64459e-05
SM.C16.0	9.23178e-05
CE.15.1.	9.45537e-05
PC.aa.C40.4	0.000109617
OH.GlutAcid	0.000134974
CE.22.0.	0.000145211
Met	0.000149028
HexCer.d18.1.22.0.	0.000167056
SM.C16.1	0.000177852
lysoPC.a.C26.0	0.000184278
PC.aa.C38.6	0.000189664
HexCer.d18.1.23.0.	0.000199178
DHEAS	0.000229685
lysoPC.a.C28.0	0.000234357
PC.ae.C32.2	0.000246788
C10	0.00026264
PC.aa.C34.4	0.000279886
C8	0.000347478
Trp	0.000387686
Hex2Cer.d18.1.14.0.	0.000450616
HexCer.d16.1.24.0.	0.000462447
Xanthine	0.000468206
Hypoxanthine	0.00064303
PC.ae.C44.3	0.000839783
PC.ae.C44.4	0.000852512
C4.1	0.000867222
PC.aa.C38.5	0.00101294
C14.1	0.00102717
Cer.d18.1.18.1.	0.00107653
SM.C24.1	0.00122123
C12	0.00133435
GABA	0.00144239
PC.ae.C36.4	0.00164697
HexCer.d18.2.22.0.	0.00167544
DG.16.0_16.0.	0.00178358
Asn	0.00188127
TrpBetaine	0.00199158
PC.ae.C44.6	0.00201037
CE.18.0.	0.0024475
Hex2Cer.d18.1.16.0.	0.0027555
AABA	0.00277893
SM.C26.0	0.0029934
PC.aa.C26.0	0.00316466
HexCer.d18.1.24.0.	0.00333441
Kynurenine	0.00333527
SM.C18.1	0.00352803
CE.18.2.	0.0041377
HexCer.d18.2.24.0.	0.00477561
Gln	0.00485131
DG.18.2_20.4.	0.00567596
GUDCA	0.00568201
TG.20.4_34.2.	0.00663046
PC.aa.C36.5	0.0066911
C14	0.00681427
DG.18.1_18.1.	0.00731206
His	0.00768381
TG.16.0_37.3.	0.00820755
CE.22.5.	0.0085945
TG.20.4_36.5.	0.00877389
PC.ae.C36.5	0.00881411
TG.20.4_34.1.	0.00888882
TG.20.4_34.0.	0.00901487
CE.15.0.	0.00952434
Hex3Cer.d18.1.26.1.	0.00977568
C14.2	0.010029
X5.AVA	0.0114773
TG.20.4_32.2.	0.0115663
SDMA	0.0123114
TG.20.1_34.3.	0.0133527
Spermine	0.0133775
Cit	0.0134331
Cortisone	0.0137495
Nitro.Tyr	0.013878
HexCer.d18.2.18.0.	0.0140184
HexCer.d18.1.18.1.	0.0144815
CE.22.6.	0.0152739
HexCer.d18.1.16.0.	0.0156145
TG.22.3_30.2.	0.0175134
TG.17.2_36.2.	0.0186443
PC.ae.C36.0	0.0202826
DG.14.0_18.2.	0.0208086
TG.18.2_36.0.	0.0217938
DG.18.1_18.3.	0.0229373
Putrescine	0.0229682
C12.1	0.0234039
GCDCA	0.0235872
TG.20.4_30.0.	0.0243869
HexCer.d16.1.22.0.	0.024575
TG.20.4_36.2.	0.0250859
PC.aa.C36.1	0.0252533
Hex2Cer.d18.1.18.0.	0.0259095
TG.16.0_28.2.	0.0267393
Ser	0.0267511
CE.14.1.	0.0268531
SM.C18.0	0.0279022
Cer.d18.0.22.0.	0.0285328
TG.18.0_36.5.	0.0286673
C9	0.0288333
PC.ae.C34.0	0.0289439
Glu	0.029533
X1.Met.His	0.0295631
C4	0.030221
C5.M.DC	0.0306612
TG.18.0_36.2.	0.0311372
TG.20.4_36.3.	0.0328455
TG.18.3_30.0.	0.0343781
Trigonelline	0.0380147
DG.14.0_18.1.	0.0394677
C5.1.DC	0.040892
PC.ae.C44.5	0.0410345
CE.16.0.	0.0414566
CE.17.1.	0.0415802
PC.aa.C32.1	0.0422463
TG.20.4_32.1.	0.0441489
Hex2Cer.d18.1.26.1.	0.0451229
DiCA.12.0.	0.0456297
CE.18.3.	0.0465533
TG.18.0_36.3.	0.046646
TG.17.2_36.3.	0.0472916

## Sheet: Table S3
Table S3. List of pairwise Student’s t-test result
G0 vs G1			G0 vs G2			G1 vs G2
Metabolites	P-value		Metabolites	P-value		Metabolites	P-value
Orn	6.98734e-37		Lac	1.18933e-96		Lac	3.51005e-65
Lac	9.69315e-34		Orn	1.91979e-61		H1	2.0293e-26
Arg	1.12845e-31		Arg	3.74444e-40		Suc	1.36325e-20
H1	3.54052e-14		C18.1	7.26992e-38		Orn	2.1089e-20
C18.2	2.08277e-13		lysoPC.a.C16.0	6.2116e-37		lysoPC.a.C16.0	8.93093e-20
C18.1	1.1549e-12		C18.2	5.79546e-36		lysoPC.a.C17.0	2.53447e-19
lysoPC.a.C16.0	4.20563e-10		lysoPC.a.C16.1	1.091e-34		C18.1	7.28794e-18
HCys	2.8734e-08		H1	2.49637e-31		lysoPC.a.C18.0	8.47363e-18
lysoPC.a.C18.0	6.328e-08		lysoPC.a.C17.0	5.13215e-29		C18.2	1.04718e-16
Cystine	6.73662e-08		lysoPC.a.C18.0	5.98312e-29		lysoPC.a.C20.4	3.34145e-15
lysoPC.a.C16.1	6.76427e-08		C18	5.2703e-28		Spermine	3.58987e-15
SM.C24.0	2.78683e-07		C16	9.18845e-28		C16	6.31073e-15
SM..OH..C22.1	3.34419e-07		lysoPC.a.C18.1	1.27841e-26		OH.GlutAcid	2.81086e-14
C16	9.04283e-07		lysoPC.a.C20.4	3.16694e-26		GABA	3.03878e-14
PC.ae.C40.5	1.33782e-06		lysoPC.a.C14.0	9.90559e-26		lysoPC.a.C18.1	3.95687e-14
lysoPC.a.C14.0	4.13038e-06		Suc	1.72671e-24		Ala	4.69505e-14
SM..OH..C24.1	4.25478e-06		HCys	2.67781e-23		Choline	2.95495e-13
His	1.72558e-05		C16.1	4.06157e-22		lysoPC.a.C16.1	9.83211e-13
HexCer.d18.1.22.0.	1.73294e-05		AconAcid	1.81649e-19		Arg	1.73999e-12
lysoPC.a.C18.1	1.86373e-05		Choline	7.07618e-19		C16.1	3.16617e-12
PC.ae.C36.2	3.66286e-05		ADMA	2.97779e-17		HCys	7.79552e-12
lysoPC.a.C20.4	3.98953e-05		OH.GlutAcid	1.52838e-16		AconAcid	4.93127e-11
SM..OH..C16.1	5.5868e-05		Ala	4.36274e-16		lysoPC.a.C14.0	6.19261e-11
Cys	5.59055e-05		GABA	1.11752e-15		Glu	9.57908e-11
PC.aa.C38.0	6.3038e-05		Spermine	6.9091e-14		ADMA	4.36301e-10
AconAcid	6.36597e-05		Cys	4.98783e-12		C18	1.0142e-08
PC.ae.C42.5	7.08839e-05		C14	4.46518e-11		Ser	2.4231e-08
			C4.1	5.32733e-11		TG.20.4_36.3.	2.65479e-07
			X5.AVA	2.16145e-09		C4.1	3.67081e-07
			Glu	3.96893e-09		DG.16.0_18.2.	1.24143e-06
			Cystine	1.42547e-08		Cys	1.72034e-06
			PC.aa.C34.3	1.42691e-08		His	2.75026e-06
			DG.16.0_18.2.	1.99302e-08		TG.20.4_36.5.	2.75615e-06
			Ser	2.72186e-08		Hypoxanthine	3.99478e-06
			Hypoxanthine	3.05139e-08		TG.20.4_34.2.	4.07617e-06
			PC.ae.C36.2	3.37872e-08		TG.20.4_36.2.	8.98237e-06
			DG.16.0_18.1.	1.9825e-07		Xanthine	1.09856e-05
			PC.aa.C34.2	2.67796e-07		PC.aa.C32.1	5.58479e-05
			PC.ae.C40.5	2.942e-07		C14	6.23386e-05
			Xanthine	2.98518e-07		HexCer.d18.1.22.0.	7.5714e-05
			t4.OH.Pro	5.9006e-07
			PC.ae.C38.0	9.88587e-07
			PC.aa.C32.3	3.2654e-06
			Pro	3.42784e-06
			PC.ae.C42.5	4.5914e-06
			TG.20.4_34.2.	5.06961e-06
			PC.ae.C32.2	6.38281e-06
			TG.20.4_36.5.	8.75608e-06
			TG.20.4_36.3.	1.05163e-05
			PC.ae.C34.1	1.53951e-05
			Trp	1.8923e-05
			PC.aa.C32.2	2.3913e-05
			Met	2.52948e-05
			PC.ae.C40.4	3.32075e-05
			PC.aa.C38.0	5.10923e-05
			TG.20.4_36.2.	5.25961e-05
			PC.ae.C32.1	7.70744e-05

## Sheet: Table S4
Table S4. Results of pathway analysis
G0 vs G1	Total	Expected	Hits	Raw p	Impact		The common pathways among all the groups
Cysteine and methionine metabolism	33	0.29806	3	0.0027299	0.2341		Impact: the cumulative percentage from the matched metabolite nodes
Arginine biosynthesis	14	0.12645	2	0.0064826	0.13705
Sphingolipid metabolism	21	0.18968	2	0.014428	0.03854
Glycolysis / Gluconeogenesis	26	0.23484	2	0.021761	0.00021
Glutathione metabolism	28	0.2529	2	0.02505	0.00343
Glycerophospholipid metabolism	36	0.32516	2	0.040064	0.11182
Arginine and proline metabolism	38	0.34323	2	0.044248	0.16849
Linoleic acid metabolism	5	0.045161	1	0.044409	0
G0 vs G2	Total	Expected	Hits	Raw p	Impact
Arginine and proline metabolism	38	0.6129	7	1.047e-06	0.41713
Cysteine and methionine metabolism	33	0.53226	5	0.00012552	0.3604
Glutathione metabolism	28	0.45161	4	0.00083159	0.02309
Alanine, aspartate and glutamate metabolism	28	0.45161	4	0.00083159	0.28366
Arginine biosynthesis	14	0.22581	3	0.0012013	0.2538
Butanoate metabolism	15	0.24194	3	0.0014857	0.03175
Glyoxylate and dicarboxylate metabolism	32	0.51613	3	0.013508	0.06614
Glycine, serine and threonine metabolism	33	0.53226	3	0.014702	0.21707
Glycerophospholipid metabolism	36	0.58065	3	0.018635	0.13764
Citrate cycle (TCA cycle)	20	0.32258	2	0.03974	0.08276
G1 vs G2	Total	Expected	Hits	Raw p	Impact
Arginine and proline metabolism	38	0.53935	5	0.00013149	0.27834
Glutathione metabolism	28	0.39742	4	0.00049924	0.02309
Alanine, aspartate and glutamate metabolism	28	0.39742	4	0.00049924	0.28366
Arginine biosynthesis	14	0.19871	3	0.0008174	0.2538
Butanoate metabolism	15	0.2129	3	0.0010124	0.03175
Glyoxylate and dicarboxylate metabolism	32	0.45419	3	0.0094331	0.06614
Glycine, serine and threonine metabolism	33	0.46839	3	0.010281	0.21707
Cysteine and methionine metabolism	33	0.46839	3	0.010281	0.25594
Glycerophospholipid metabolism	36	0.51097	3	0.013088	0.13764
Histidine metabolism	16	0.2271	2	0.020467	0.22131
Citrate cycle (TCA cycle)	20	0.28387	2	0.031315	0.08276
Sphingolipid metabolism	21	0.29806	2	0.034316	0.03854
beta-Alanine metabolism	21	0.29806	2	0.034316	0.05597

## Sheet: Table S5
Table S5. List of significant SNPs and the annotation result
Metabolites	CHR	SNP	BP	A1	BETA	SE	L95	U95	STAT	P	Gene	snp_conseq
Arg	10	rs111704643	135056001	C	55.2	8.502	38.53	71.86	6.492	1.665e-10	MIR202HG,ADAM8	downstream
Arg	22	rs181536033	20265515	T	32.2	5.215	21.98	42.42	6.174	1.162e-09	RTN4R	intron,non_coding
Arg	22	rs560452957	20265527	A	32.2	5.215	21.98	42.42	6.174	1.162e-09	RTN4R	intron,non_coding
Arg	22	rs532097186	20266657	T	32.2	5.215	21.98	42.42	6.174	1.162e-09	RTN4R	intron,non_coding
Arg	10	rs563964217	134886621	T	42.99	7.093	29.09	56.89	6.06	2.28e-09	GPR123	stop_gained
Arg	16	rs28558825	1447493	A	12.66	2.234	8.281	17.04	5.666	2.179e-08	UNKL	intron
Orn	3	rs73071427	32434930	G	57.17	10.35	36.89	77.45	5.526	4.721e-08	CMTM8,CMTM7	regulatory
Average value of seven lysoPCs	4	rs146090587	152213239	C	20.57	3.295	14.12	27.03	6.245	7.598e-10	SH3D19,PRSS48	regulatory
Average value of seven lysoPCs	4	rs145065012	171860982	T	17.86	2.996	11.99	23.74	5.962	4.06e-09	GALNTL6	intergenic
Average value of seven lysoPCs	4	rs114728752	171930799	T	17.86	2.996	11.99	23.74	5.962	4.06e-09	GALNTL6	intergenic
Average value of seven lysoPCs	8	rs191047570	112608485	G	20.47	3.539	13.54	27.41	5.786	1.114e-08	CSMD3	intergenic
Average value of seven lysoPCs	8	rs189095377	113253062	G	19.29	3.429	12.57	26.01	5.625	2.742e-08	CSMD3	intron
Average value of seven lysoPCs	8	rs189673327	113280034	T	19.29	3.429	12.57	26.01	5.625	2.742e-08	CSMD3	regulatory
Average value of seven lysoPCs	11	rs111770516	77882843	T	8.816	1.576	5.728	11.9	5.595	3.227e-08	KCTD21-AS1,KCTD21	3_prime_UTR
Average value of seven lysoPCs	4	rs140817751	41522420	G	13.59	2.44	8.812	18.38	5.571	3.689e-08	LIMCH1	intron
Average value of seven lysoPCs	4	rs116124662	152017716	A	18.99	3.419	12.29	25.69	5.554	4.059e-08	RPS3A	upstream
Average value of seven lysoPCs	4	rs79962060	152109014	A	18.99	3.419	12.29	25.69	5.554	4.059e-08	SH3D19	intron
Average value of seven lysoPCs	4	rs2407419	152119824	C	18.99	3.419	12.29	25.69	5.554	4.059e-08	SH3D19	regulatory
Average value of seven lysoPCs	4	rs114415469	152127136	G	18.99	3.419	12.29	25.69	5.554	4.059e-08	SH3D19	regulatory
Average value of seven lysoPCs	4	rs6837244	152168664	G	18.99	3.419	12.29	25.69	5.554	4.059e-08	SH3D19	intron,non_coding
Average value of seven lysoPCs	4	rs559169969	152169266	C	18.99	3.419	12.29	25.69	5.554	4.059e-08	NA	NA
Average value of seven lysoPCs	4	rs76182660	152170356	A	18.99	3.419	12.29	25.69	5.554	4.059e-08	SH3D19	intron,non_coding
Average value of seven lysoPCs	4	rs6848046	152171956	G	18.99	3.419	12.29	25.69	5.554	4.059e-08	SH3D19	regulatory
Average value of seven lysoPCs	4	rs76491484	152172874	T	18.99	3.419	12.29	25.69	5.554	4.059e-08	SH3D19	regulatory
Average value of seven lysoPCs	4	rs3990733	152177022	A	18.99	3.419	12.29	25.69	5.554	4.059e-08	SH3D19,PRSS48	upstream
Average value of seven lysoPCs	4	rs149062344	152179026	C	18.99	3.419	12.29	25.69	5.554	4.059e-08	SH3D19	intron,non_coding
Average value of seven lysoPCs	4	rs17027480	152179545	T	18.99	3.419	12.29	25.69	5.554	4.059e-08	SH3D19	intron,non_coding
Average value of seven lysoPCs	4	4:152180263[b37],	152180263	A	18.99	3.419	12.29	25.69	5.554	4.059e-08	NA	NA
Average value of seven lysoPCs	4	rs17027494	152183815	G	18.99	3.419	12.29	25.69	5.554	4.059e-08	SH3D19,PRSS48	regulatory
Average value of seven lysoPCs	4	rs148925980	152189628	G	18.99	3.419	12.29	25.69	5.554	4.059e-08	SH3D19	intron,non_coding
Average value of seven lysoPCs	4	rs142452230	152190941	C	18.99	3.419	12.29	25.69	5.554	4.059e-08	SH3D19	intron,non_coding
Average value of seven lysoPCs	4	rs75003274	152197418	C	18.99	3.419	12.29	25.69	5.554	4.059e-08	SH3D19,PRSS48	downstream
Average value of seven lysoPCs	4	rs76848279	152197640	T	18.99	3.419	12.29	25.69	5.554	4.059e-08	SH3D19,PRSS48	regulatory
Average value of seven lysoPCs	4	rs6850118	152203861	G	18.99	3.419	12.29	25.69	5.554	4.059e-08	SH3D19,PRSS48	upstream
Average value of seven lysoPCs	4	rs571028429	152204682	T	18.99	3.419	12.29	25.69	5.554	4.059e-08	SH3D19,PRSS48	regulatory
Average value of seven lysoPCs	4	rs115915962	152211091	T	18.99	3.419	12.29	25.69	5.554	4.059e-08	PRSS48	intron
Average value of seven lysoPCs	4	rs76480650	152211883	T	18.99	3.419	12.29	25.69	5.554	4.059e-08	SH3D19	intron,non_coding
Average value of seven lysoPCs	4	rs115541204	152213335	T	18.99	3.419	12.29	25.69	5.554	4.059e-08	SH3D19,PRSS48	regulatory
Average value of seven lysoPCs	4	rs17027528	152215707	G	18.99	3.419	12.29	25.69	5.554	4.059e-08	PRSS48	downstream
Average value of seven lysoPCs	12	rs148796443	25567432	A	19.22	3.473	12.42	26.03	5.535	4.485e-08	LMNTD1,IFLTD1	intron
GABA	4	rs147298648	176772165	G	0.2611	0.02858	0.205	0.3171	9.134	7.956e-19	GPM6A	intron
GABA	12	rs79962200	106148760	A	0.2107	0.02817	0.1554	0.2659	7.477	2.431e-13	NUAK1	intergenic
GABA	2	rs116617296	31448537	C	0.2052	0.02971	0.1469	0.2634	6.906	1.171e-11	CAPN14	intron,NMD
GABA	12	rs71091199	44699043	CT	0.1894	0.02959	0.1314	0.2474	6.4	2.94e-10	TMEM117	intron
GABA	3	rs74423810	21794514	G	0.1288	0.02026	0.08906	0.1685	6.356	3.87e-10	ZNF385D	regulatory
GABA	2	rs201796065	177346281	T	0.1696	0.02694	0.1168	0.2224	6.296	5.562e-10	MTX2	intergenic
GABA	3	rs115422577	170441207	G	0.1647	0.0262	0.1134	0.2161	6.287	5.89e-10	SLC7A14,RPL22L1,EIF5A2,CLDN11	intron
GABA	12	rs841069	44678282	C	0.1741	0.0279	0.1194	0.2288	6.24	7.802e-10	TMEM117	intron
GABA	2	rs1448969	14313294	A	0.1406	0.02253	0.0964	0.1847	6.239	7.862e-10	FAM84A,LINC00276	intron,non_coding
GABA	4	rs141005399	172235504	C	0.1887	0.03055	0.1288	0.2486	6.177	1.144e-09	GALNTL6	intergenic
GABA	19	rs530466984	3173526	T	0.1881	0.03051	0.1283	0.2479	6.165	1.225e-09	S1PR4	intron,non_coding
GABA	2	rs116337606	156615277	A	0.1188	0.01942	0.08078	0.1569	6.12	1.6e-09	NR4A2	intergenic
GABA	20	rs146268070	60553593	A	0.1213	0.01991	0.0823	0.1604	6.093	1.882e-09	TAF4	intron
GABA	17	rs55811005	69330015	A	0.1677	0.02783	0.1131	0.2222	6.026	2.798e-09	SOX9	regulatory
GABA	6	rs113310179	32486214	G	0.1358	0.02267	0.09134	0.1802	5.989	3.468e-09	HLA-DRB5	regulatory
GABA	2	rs139347332	225590349	G	0.1752	0.02956	0.1173	0.2332	5.928	4.953e-09	DOCK10	intergenic
GABA	9	rs149845244	46113729	G	0.1907	0.03241	0.1272	0.2542	5.884	6.352e-09	SPATA31A7	regulatory
GABA	17	rs141480537	77823398	A	0.1794	0.03057	0.1194	0.2393	5.867	7.018e-09	CBX4	intron,non_coding
GABA	4	rs186729543	183452355	A	0.1733	0.02958	0.1153	0.2312	5.858	7.392e-09	TENM3	intron
GABA	4	rs191625048	183452356	A	0.1733	0.02958	0.1153	0.2312	5.858	7.392e-09	TENM3	intron
GABA	14	14:82616702[b37],	82616702	C	0.1666	0.02879	0.1102	0.223	5.786	1.112e-08	NA	NA
GABA	12	rs61940899	110350059	T	0.06567	0.01142	0.04329	0.08805	5.752	1.352e-08	TCHP	intron
GABA	11	11:16910580[b37],	16910580	G	0.1212	0.02116	0.07969	0.1626	5.726	1.564e-08	NA	NA
GABA	12	rs186162121	103750307	A	0.1015	0.01774	0.06677	0.1363	5.723	1.584e-08	C12orf42	intron
GABA	8	rs148800533	108338584	T	0.1819	0.0318	0.1195	0.2442	5.718	1.629e-08	ANGPT1	regulatory
GABA	20	rs139975423	60567060	A	0.1691	0.02961	0.111	0.2271	5.711	1.701e-08	TAF4	intron
GABA	12	rs11112521	105813825	T	0.1503	0.02638	0.09861	0.202	5.698	1.821e-08	C12orf75	regulatory
GABA	16	rs147381004	28597319	C	0.1647	0.02897	0.1079	0.2215	5.684	1.97e-08	CCDC101	intron
GABA	5	rs13355458	3617722	G	0.07317	0.01295	0.04778	0.09855	5.649	2.399e-08	IRX1	intergenic
GABA	9	rs201969575	136507300	T	0.1665	0.02977	0.1081	0.2248	5.593	3.266e-08	DBH	intron
GABA	6	rs1711907	64058699	C	0.07934	0.01419	0.05153	0.1072	5.59	3.317e-08	LGSN	intergenic
GABA	4	rs146090587	152213239	C	0.1594	0.02871	0.1031	0.2157	5.552	4.086e-08	SH3D19,PRSS48	regulatory
GABA	6	rs7739968	12450233	A	0.1237	0.0223	0.07996	0.1674	5.546	4.224e-08	EDN1	regulatory
Spermine	2	rs78398101	50898077	C	0.6901	0.08619	0.5212	0.859	8.007	5.297e-15	NRXN1	intron
Spermine	2	rs75777855	50918308	C	0.6901	0.08619	0.5212	0.859	8.007	5.297e-15	NRXN1	intron
Spermine	4	rs147298648	176772165	G	0.6848	0.09226	0.504	0.8657	7.423	3.536e-13	GPM6A	intron
Spermine	14	rs182460549	25836824	T	0.6148	0.08838	0.4415	0.788	6.956	8.45e-12	STXBP6	intergenic
Spermine	4	rs114629238	85367206	A	0.552	0.08056	0.3941	0.7099	6.851	1.678e-11	NKX6-1	intergenic
Spermine	10	rs192943332	99668003	C	0.5977	0.08758	0.426	0.7693	6.825	1.996e-11	CRTAC1	intron
Spermine	4	rs140253396	190131192	T	0.623	0.09258	0.4415	0.8045	6.729	3.704e-11	FRG1	intergenic
Spermine	12	rs79962200	106148760	A	0.6041	0.08987	0.4279	0.7802	6.722	3.889e-11	NUAK1	intergenic
Spermine	4	rs17008861	85335624	T	0.5242	0.07876	0.3698	0.6785	6.656	5.93e-11	NKX6-1	intergenic
Spermine	5	rs184035937	112767527	A	0.6166	0.09315	0.4341	0.7992	6.62	7.437e-11	TSSK1B	downstream
Spermine	14	rs61983013	25855522	A	0.5699	0.08619	0.401	0.7389	6.612	7.821e-11	STXBP6	intergenic
Spermine	4	rs116428918	85397057	T	0.5206	0.07884	0.3661	0.6751	6.603	8.274e-11	NKX6-1	intergenic
Spermine	18	rs112661011	69753276	C	0.5576	0.08548	0.39	0.7251	6.523	1.374e-10	CBLN2	intergenic
Spermine	2	rs78368762	51069961	T	0.5704	0.08751	0.3989	0.742	6.518	1.41e-10	NRXN1	intron
Spermine	2	rs185014829	51074616	T	0.5704	0.08751	0.3989	0.742	6.518	1.41e-10	NRXN1	intron
Spermine	4	rs146090587	152213239	C	0.5843	0.09017	0.4076	0.7611	6.48	1.793e-10	SH3D19,PRSS48	regulatory
Spermine	2	rs146224620	51340227	G	0.598	0.09313	0.4154	0.7805	6.42	2.595e-10	NRXN1	intron,non_coding
Spermine	2	rs115638723	51386713	C	0.598	0.09313	0.4154	0.7805	6.42	2.595e-10	NRXN1	intron,non_coding
Spermine	2	rs79721824	51391198	C	0.598	0.09313	0.4154	0.7805	6.42	2.595e-10	NRXN1	intron,non_coding
Spermine	2	rs77771291	51194526	T	0.5742	0.09026	0.3973	0.7511	6.362	3.718e-10	NRXN1	intron
Spermine	2	rs75348031	51279501	G	0.5914	0.09316	0.4088	0.774	6.349	4.039e-10	NRXN1	non_coding_exon
Spermine	2	rs116617296	31448537	C	0.5955	0.09459	0.4101	0.7809	6.296	5.584e-10	CAPN14	intron,NMD
Spermine	7	rs184369780	128113590	A	0.4021	0.06418	0.2764	0.5279	6.266	6.677e-10	HILPDA,METTL2B	downstream
Spermine	7	rs189633796	128126288	C	0.4021	0.06418	0.2764	0.5279	6.266	6.677e-10	METTL2B	intron,non_coding
Spermine	7	rs75325551	128041472	T	0.3735	0.05988	0.2562	0.4909	6.238	7.902e-10	IMPDH1	intron
Spermine	17	rs141480537	77823398	A	0.5996	0.09649	0.4105	0.7888	6.214	9.121e-10	CBX4	intron,non_coding
Spermine	14	rs117030553	91458388	A	0.5036	0.08116	0.3445	0.6626	6.205	9.664e-10	RPS6KA5	intron
Spermine	14	rs77248498	91496702	C	0.4915	0.07924	0.3362	0.6468	6.203	9.774e-10	RPS6KA5	regulatory
Spermine	17	rs117661063	65478761	C	0.5126	0.08299	0.3499	0.6752	6.176	1.149e-09	PITPNC1	intron
Spermine	17	rs535005784	5979249	CACGGACAA	0.5344	0.08701	0.3638	0.7049	6.142	1.409e-09	NA	NA
Spermine	1	rs74332405	57546892	G	0.5157	0.08397	0.3511	0.6803	6.141	1.414e-09	DAB1	intron
Spermine	5	rs10475224	3629506	C	0.4093	0.06681	0.2784	0.5403	6.127	1.54e-09	IRX1	intergenic
Spermine	4	rs116124662	152017716	A	0.5711	0.09334	0.3882	0.7541	6.119	1.616e-09	RPS3A	upstream
Spermine	4	rs79962060	152109014	A	0.5711	0.09334	0.3882	0.7541	6.119	1.616e-09	SH3D19	intron
Spermine	4	rs2407419	152119824	C	0.5711	0.09334	0.3882	0.7541	6.119	1.616e-09	SH3D19	regulatory
Spermine	4	rs114415469	152127136	G	0.5711	0.09334	0.3882	0.7541	6.119	1.616e-09	SH3D19	regulatory
Spermine	4	rs6837244	152168664	G	0.5711	0.09334	0.3882	0.7541	6.119	1.616e-09	SH3D19	intron,non_coding
Spermine	4	rs559169969	152169266	C	0.5711	0.09334	0.3882	0.7541	6.119	1.616e-09	NA	NA
Spermine	4	rs76182660	152170356	A	0.5711	0.09334	0.3882	0.7541	6.119	1.616e-09	SH3D19	intron,non_coding
Spermine	4	rs6848046	152171956	G	0.5711	0.09334	0.3882	0.7541	6.119	1.616e-09	SH3D19	regulatory
Spermine	4	rs76491484	152172874	T	0.5711	0.09334	0.3882	0.7541	6.119	1.616e-09	SH3D19	regulatory
Spermine	4	rs3990733	152177022	A	0.5711	0.09334	0.3882	0.7541	6.119	1.616e-09	SH3D19,PRSS48	upstream
Spermine	4	rs149062344	152179026	C	0.5711	0.09334	0.3882	0.7541	6.119	1.616e-09	SH3D19	intron,non_coding
Spermine	4	rs17027480	152179545	T	0.5711	0.09334	0.3882	0.7541	6.119	1.616e-09	SH3D19	intron,non_coding
Spermine	4	4:152180263[b37],	152180263	A	0.5711	0.09334	0.3882	0.7541	6.119	1.616e-09	NA	NA
Spermine	4	rs17027494	152183815	G	0.5711	0.09334	0.3882	0.7541	6.119	1.616e-09	SH3D19,PRSS48	regulatory
Spermine	4	rs148925980	152189628	G	0.5711	0.09334	0.3882	0.7541	6.119	1.616e-09	SH3D19	intron,non_coding
Spermine	4	rs142452230	152190941	C	0.5711	0.09334	0.3882	0.7541	6.119	1.616e-09	SH3D19	intron,non_coding
Spermine	4	rs75003274	152197418	C	0.5711	0.09334	0.3882	0.7541	6.119	1.616e-09	SH3D19,PRSS48	downstream
Spermine	4	rs76848279	152197640	T	0.5711	0.09334	0.3882	0.7541	6.119	1.616e-09	SH3D19,PRSS48	regulatory
Spermine	4	rs6850118	152203861	G	0.5711	0.09334	0.3882	0.7541	6.119	1.616e-09	SH3D19,PRSS48	upstream
Spermine	4	rs571028429	152204682	T	0.5711	0.09334	0.3882	0.7541	6.119	1.616e-09	SH3D19,PRSS48	regulatory
Spermine	4	rs115915962	152211091	T	0.5711	0.09334	0.3882	0.7541	6.119	1.616e-09	PRSS48	intron
Spermine	4	rs76480650	152211883	T	0.5711	0.09334	0.3882	0.7541	6.119	1.616e-09	SH3D19	intron,non_coding
Spermine	4	rs115541204	152213335	T	0.5711	0.09334	0.3882	0.7541	6.119	1.616e-09	SH3D19,PRSS48	regulatory
Spermine	4	rs17027528	152215707	G	0.5711	0.09334	0.3882	0.7541	6.119	1.616e-09	PRSS48	downstream
Spermine	12	rs146093970	73204932	G	0.3879	0.06386	0.2628	0.5131	6.075	2.097e-09	TRHDE	intergenic
Spermine	12	rs141556814	73215136	G	0.3879	0.06386	0.2628	0.5131	6.075	2.097e-09	TRHDE	intergenic
Spermine	12	rs111452049	73219428	C	0.3879	0.06386	0.2628	0.5131	6.075	2.097e-09	TRHDE	intergenic
Spermine	2	rs114958148	51143856	C	0.5329	0.08787	0.3607	0.7051	6.065	2.225e-09	NRXN1	intron
Spermine	6	rs73738251	22556365	A	0.5578	0.09214	0.3772	0.7384	6.054	2.376e-09	HDGFL1	intergenic
Spermine	1	rs151064469	90516542	A	0.4803	0.07939	0.3247	0.6359	6.049	2.433e-09	ZNF326	intergenic
Spermine	6	rs116248233	50619452	A	0.3523	0.05833	0.2379	0.4666	6.04	2.578e-09	TFAP2D	intergenic
Spermine	14	rs74999913	65684034	T	0.433	0.07179	0.2923	0.5737	6.031	2.709e-09	MAX	intron,non_coding
Spermine	18	rs141592233	31779615	C	0.563	0.09367	0.3794	0.7466	6.01	3.067e-09	NOL4	intron
Spermine	14	rs539404426	102782352	CAAAAAAA	0.5342	0.08923	0.3593	0.7091	5.986	3.518e-09	NA	NA
Spermine	12	rs150079000	88832699	C	0.5117	0.08557	0.344	0.6794	5.98	3.645e-09	KITLG	intergenic
Spermine	19	rs149172455	38857585	T	0.4157	0.06961	0.2793	0.5522	5.972	3.821e-09	C19orf33,CATSPERG	intron
Spermine	2	rs116636925	50983086	A	0.4956	0.08331	0.3323	0.6589	5.949	4.371e-09	NRXN1	intron
Spermine	17	rs530720164	20889938	G	0.5372	0.09036	0.3601	0.7143	5.945	4.472e-09	USP22	downstream
Spermine	2	rs150537594	51496507	A	0.5219	0.08798	0.3495	0.6943	5.932	4.831e-09	NRXN1	intron,non_coding
Spermine	1	rs568708853	205598032	G	0.5376	0.09063	0.3599	0.7152	5.931	4.845e-09	ELK4	regulatory
Spermine	5	5:112779107[b37],	112779107	A	0.5212	0.08812	0.3485	0.6939	5.914	5.347e-09	NA	NA
Spermine	17	rs9900321	64802936	T	0.37	0.06263	0.2472	0.4927	5.908	5.552e-09	PRKCA	3_prime_UTR
Spermine	4	rs192125295	151105811	A	0.5716	0.09677	0.3819	0.7612	5.906	5.593e-09	DCLK2	intron
Spermine	5	rs35946951	3627215	T	0.4488	0.07605	0.2997	0.5978	5.901	5.783e-09	IRX1	intergenic
Spermine	5	rs11958608	3629032	A	0.4488	0.07605	0.2997	0.5978	5.901	5.783e-09	IRX1	intergenic
Spermine	5	rs73032036	3629749	C	0.4488	0.07605	0.2997	0.5978	5.901	5.783e-09	IRX1	intergenic
Spermine	5	rs60621756	3632545	G	0.4488	0.07605	0.2997	0.5978	5.901	5.783e-09	IRX1	intergenic
Spermine	5	rs2895150	3633886	T	0.4488	0.07605	0.2997	0.5978	5.901	5.783e-09	IRX1	intergenic
Spermine	5	rs2895151	3633944	T	0.4488	0.07605	0.2997	0.5978	5.901	5.783e-09	IRX1	intergenic
Spermine	5	rs2398564	3633988	T	0.4488	0.07605	0.2997	0.5978	5.901	5.783e-09	IRX1	intergenic
Spermine	5	rs4613714	3634051	A	0.4488	0.07605	0.2997	0.5978	5.901	5.783e-09	IRX1	intergenic
Spermine	5	rs11750311	3634135	G	0.4488	0.07605	0.2997	0.5978	5.901	5.783e-09	IRX1	intergenic
Spermine	5	rs73032066	3634656	C	0.4488	0.07605	0.2997	0.5978	5.901	5.783e-09	IRX1	intergenic
Spermine	5	rs112281499	3634694	T	0.4488	0.07605	0.2997	0.5978	5.901	5.783e-09	IRX1	intergenic
Spermine	5	rs113642423	3634898	T	0.4488	0.07605	0.2997	0.5978	5.901	5.783e-09	IRX1	intergenic
Spermine	5	rs16872205	3636261	G	0.4488	0.07605	0.2997	0.5978	5.901	5.783e-09	IRX1	intergenic
Spermine	5	rs61539267	3636436	A	0.4488	0.07605	0.2997	0.5978	5.901	5.783e-09	IRX1	intergenic
Spermine	5	rs112867670	3637299	T	0.4488	0.07605	0.2997	0.5978	5.901	5.783e-09	IRX1	intergenic
Spermine	5	rs113791947	3637428	A	0.4488	0.07605	0.2997	0.5978	5.901	5.783e-09	IRX1	intergenic
Spermine	5	rs13189471	3639405	G	0.4488	0.07605	0.2997	0.5978	5.901	5.783e-09	IRX1	regulatory
Spermine	5	rs112863422	3640287	T	0.4488	0.07605	0.2997	0.5978	5.901	5.783e-09	IRX1	intergenic
Spermine	5	rs6873295	3641300	G	0.4488	0.07605	0.2997	0.5978	5.901	5.783e-09	IRX1	intergenic
Spermine	5	rs11134000	3645211	G	0.4488	0.07605	0.2997	0.5978	5.901	5.783e-09	IRX1	intergenic
Spermine	5	rs11134001	3645259	C	0.4488	0.07605	0.2997	0.5978	5.901	5.783e-09	IRX1	intergenic
Spermine	5	rs112929740	3646322	C	0.4488	0.07605	0.2997	0.5978	5.901	5.783e-09	IRX1	intergenic
Spermine	5	rs6555210	3647590	A	0.4488	0.07605	0.2997	0.5978	5.901	5.783e-09	IRX1	intergenic
Spermine	5	rs11948007	3649049	T	0.4488	0.07605	0.2997	0.5978	5.901	5.783e-09	IRX1	intergenic
Spermine	5	rs73034299	3650021	T	0.4488	0.07605	0.2997	0.5978	5.901	5.783e-09	IRX1	intergenic
Spermine	5	rs59920395	3650343	T	0.4488	0.07605	0.2997	0.5978	5.901	5.783e-09	IRX1	intergenic
Spermine	5	rs6870795	3651176	T	0.4488	0.07605	0.2997	0.5978	5.901	5.783e-09	IRX1	intergenic
Spermine	5	rs114394086	33187167	C	0.3118	0.05294	0.208	0.4156	5.89	6.164e-09	TARS	intron,non_coding
Spermine	12	rs186162121	103750307	A	0.3301	0.05609	0.2202	0.44	5.885	6.328e-09	C12orf42	intron
Spermine	16	rs149491764	62390721	C	0.5679	0.09678	0.3782	0.7576	5.867	7.006e-09	CDH8	upstream
Spermine	17	rs111719832	65636569	A	0.3358	0.05747	0.2231	0.4484	5.843	8.068e-09	PITPNC1	intron
Spermine	12	rs774095163	8539485	C	0.3253	0.05578	0.216	0.4346	5.831	8.609e-09	NA	NA
Spermine	14	rs118115864	97372162	G	0.5498	0.09431	0.365	0.7347	5.83	8.671e-09	VRK1	regulatory
Spermine	1	rs12143208	90514982	T	0.4534	0.07782	0.3009	0.6059	5.826	8.866e-09	ZNF326	intergenic
Spermine	1	rs12132996	90515043	C	0.4534	0.07782	0.3009	0.6059	5.826	8.866e-09	ZNF326	intergenic
Spermine	1	rs58331897	90515449	T	0.4534	0.07782	0.3009	0.6059	5.826	8.866e-09	ZNF326	intergenic
Spermine	1	rs74098669	90516552	A	0.4534	0.07782	0.3009	0.6059	5.826	8.866e-09	ZNF326	intergenic
Spermine	1	rs58470082	90516567	A	0.4534	0.07782	0.3009	0.6059	5.826	8.866e-09	ZNF326	intergenic
Spermine	1	rs61386376	90516895	T	0.4534	0.07782	0.3009	0.6059	5.826	8.866e-09	ZNF326	intergenic
Spermine	1	rs58282039	90517662	A	0.4534	0.07782	0.3009	0.6059	5.826	8.866e-09	ZNF326	intergenic
Spermine	1	rs57458812	90517702	T	0.4534	0.07782	0.3009	0.6059	5.826	8.866e-09	ZNF326	intergenic
Spermine	1	rs72967594	90518181	C	0.4534	0.07782	0.3009	0.6059	5.826	8.866e-09	ZNF326	intergenic
Spermine	1	rs12141768	90518702	G	0.4534	0.07782	0.3009	0.6059	5.826	8.866e-09	ZNF326	intergenic
Spermine	1	rs12141773	90518763	T	0.4534	0.07782	0.3009	0.6059	5.826	8.866e-09	ZNF326	intergenic
Spermine	1	1:90519168[b37],	90519168	G	0.4534	0.07782	0.3009	0.6059	5.826	8.866e-09	NA	NA
Spermine	1	rs72967598	90519427	T	0.4534	0.07782	0.3009	0.6059	5.826	8.866e-09	ZNF326	intergenic
Spermine	1	rs6703570	90519658	A	0.4534	0.07782	0.3009	0.6059	5.826	8.866e-09	ZNF326	intergenic
Spermine	2	rs139347332	225590349	G	0.5444	0.09368	0.3608	0.728	5.811	9.653e-09	DOCK10	intergenic
Spermine	7	rs143773188	128268801	G	0.349	0.06015	0.2311	0.4669	5.802	1.015e-08	RNU6-177P	downstream
Spermine	7	rs373199629	128294876	G	0.349	0.06015	0.2311	0.4669	5.802	1.015e-08	NA	downstream
Spermine	7	rs182675889	128295022	G	0.349	0.06015	0.2311	0.4669	5.802	1.015e-08	CICP14	downstream
Spermine	7	rs117984324	128317203	G	0.349	0.06015	0.2311	0.4669	5.802	1.015e-08	FAM71F2	intron
Spermine	4	rs74838002	10008678	C	0.5078	0.08791	0.3355	0.6801	5.776	1.175e-08	SLC2A9	regulatory
Spermine	5	rs571858698	24235128	A	0.4172	0.07243	0.2752	0.5592	5.759	1.293e-08	CDH10	intergenic
Spermine	12	rs138072544	442832	T	0.5061	0.08793	0.3338	0.6785	5.756	1.319e-08	KDM5A	intron
Spermine	13	rs139605712	32136084	A	0.5777	0.1004	0.3809	0.7746	5.752	1.348e-08	RXFP2	intergenic
Spermine	17	rs9907086	64803475	A	0.3552	0.06193	0.2339	0.4766	5.736	1.474e-08	PRKCA	regulatory
Spermine	2	rs192785600	51012367	C	0.4675	0.0815	0.3077	0.6272	5.736	1.479e-08	NRXN1	regulatory
Spermine	5	rs73034277	3642082	G	0.4271	0.07464	0.2808	0.5734	5.723	1.592e-08	IRX1	intergenic
Spermine	5	rs72196780	3642367	T	0.4271	0.07464	0.2808	0.5734	5.723	1.592e-08	IRX1	intergenic
Spermine	7	rs77975101	128370355	A	0.3696	0.0646	0.243	0.4962	5.721	1.603e-08	FAM71F1	intron
Spermine	10	rs117028258	132544980	A	0.5542	0.09706	0.364	0.7444	5.71	1.71e-08	TCERG1L	intergenic
Spermine	5	rs73032037	3631274	C	0.4258	0.07471	0.2794	0.5722	5.699	1.816e-08	IRX1	intergenic
Spermine	18	rs540885148	3369558	C	0.5152	0.09082	0.3372	0.6932	5.673	2.1e-08	TGIF1	intergenic
Spermine	10	rs192338319	34246927	C	0.5699	0.1005	0.3729	0.7668	5.671	2.124e-08	PARD3	intergenic
Spermine	10	rs12776448	77106447	T	0.4499	0.07938	0.2943	0.6055	5.668	2.159e-08	ZNF503,ZNF503-AS1	intron,non_coding
Spermine	5	rs113006987	112835598	T	0.4862	0.08591	0.3179	0.6546	5.66	2.26e-08	MCC,YTHDC2	intergenic
Spermine	5	rs112751429	112840061	T	0.4862	0.08591	0.3179	0.6546	5.66	2.26e-08	MCC,YTHDC2	intergenic
Spermine	5	rs13355458	3617722	G	0.2318	0.041	0.1514	0.3121	5.652	2.36e-08	IRX1	intergenic
Spermine	17	rs193289563	12904734	A	0.3799	0.06741	0.2477	0.512	5.635	2.59e-08	ELAC2	intron
Spermine	8	rs138658462	5485962	G	0.5104	0.09086	0.3323	0.6885	5.618	2.854e-08	MCPH1	intergenic
Spermine	1	rs72967589	90513421	T	0.4473	0.0797	0.2911	0.6036	5.612	2.936e-08	ZNF326	intergenic
Spermine	1	rs72967590	90513513	T	0.4473	0.0797	0.2911	0.6036	5.612	2.936e-08	ZNF326	intergenic
Spermine	1	rs10922745	90514588	T	0.4473	0.0797	0.2911	0.6036	5.612	2.936e-08	ZNF326	intergenic
Spermine	8	rs117102024	106011795	C	0.5439	0.09696	0.3539	0.734	5.61	2.975e-08	ZFPM2	intron,NMD
Spermine	5	rs182115400	64516410	G	0.4651	0.08294	0.3025	0.6276	5.607	3.022e-08	ADAMTS6	intron
Spermine	14	rs143136396	96331515	G	0.5517	0.0985	0.3586	0.7447	5.601	3.132e-08	TCL1B,TCL1A,C14orf132	intron,non_coding
Spermine	12	rs112687682	73540758	A	0.3696	0.06605	0.2401	0.499	5.595	3.229e-08	TRHDE	upstream
Spermine	12	rs533449354	73545912	A	0.3696	0.06605	0.2401	0.499	5.595	3.229e-08	TRHDE	intergenic
Spermine	2	rs62175996	161386725	C	0.4677	0.08359	0.3038	0.6315	5.595	3.235e-08	RBMS1	intergenic
Spermine	12	rs77107545	92376574	C	0.4675	0.08361	0.3036	0.6314	5.591	3.301e-08	C12orf79	downstream
Spermine	17	rs138603577	12921582	C	0.3901	0.06994	0.253	0.5272	5.578	3.55e-08	ELAC2	regulatory
Spermine	4	rs150809499	71494006	G	0.3286	0.05916	0.2127	0.4446	5.555	4.032e-08	ENAM	upstream
Spermine	11	rs145195279	42938342	A	0.5199	0.09363	0.3364	0.7034	5.552	4.084e-08	API5	intergenic
Spermine	11	rs576145515	42971610	G	0.5199	0.09363	0.3364	0.7034	5.552	4.084e-08	API5	intergenic
Spermine	5	rs185322539	64438813	G	0.4652	0.08387	0.3008	0.6295	5.546	4.22e-08	ADAMTS6	intergenic
Spermine	5	rs73032080	3635632	A	0.3975	0.0717	0.2569	0.538	5.543	4.292e-08	IRX1	intergenic
Spermine	13	rs181484994	110108790	G	0.4657	0.08432	0.3004	0.6309	5.523	4.806e-08	MYO16	intergenic
Spermine	17	rs568809880	12938623	G	0.5432	0.09848	0.3502	0.7363	5.516	4.98e-08	NA	NA
AconAcid	7	rs79533277	45559339	A	2.95	0.4482	2.071	3.828	6.581	9.496e-11	ADCY1	intron,non_coding
AconAcid	2	rs13382750	218867708	A	1.882	0.2996	1.294	2.469	6.281	6.094e-10	TNS1,RUFY4	regulatory
AconAcid	2	rs72790679	31654155	A	2.392	0.3884	1.631	3.153	6.159	1.273e-09	XDH	intergenic
AconAcid	2	rs188730155	142124395	T	2.361	0.3977	1.582	3.141	5.937	4.679e-09	LRP1B	intron
AconAcid	4	rs17355151	175086135	C	1.775	0.2996	1.188	2.362	5.924	5.052e-09	FBXO8	intron,non_coding
AconAcid	5	rs75313346	126201154	G	2.013	0.3477	1.331	2.694	5.788	1.1e-08	MARCHF3	regulatory
AconAcid	12	rs147558679	4932582	G	2.345	0.4089	1.544	3.147	5.736	1.473e-08	KCNA6,GALNT8	intron
AconAcid	2	rs55958719	32690298	G	2.107	0.3721	1.378	2.837	5.663	2.218e-08	BIRC6	intron
AconAcid	2	rs74364753	32693881	G	2.107	0.3721	1.378	2.837	5.663	2.218e-08	BIRC6	intron
AconAcid	2	rs72800809	32695880	C	2.107	0.3721	1.378	2.837	5.663	2.218e-08	BIRC6	intron
AconAcid	2	rs73993459	205091424	T	1.968	0.3479	1.286	2.65	5.656	2.31e-08	ICOS	regulatory
AconAcid	9	rs117318938	75693899	A	2.394	0.4327	1.546	3.242	5.533	4.54e-08	ALDH1A1	intron
AconAcid	9	rs116973544	75696451	G	2.394	0.4327	1.546	3.242	5.533	4.54e-08	ALDH1A1	upstream
AconAcid	14	rs193060495	75771933	C	2.07	0.3743	1.336	2.803	5.529	4.646e-08	FOS	intergenic
AconAcid	9	rs72693838	19995991	G	1.774	0.321	1.145	2.403	5.525	4.735e-08	SLC24A2	intergenic
Suc	6	rs6921384	61977444	T	27.01	4.044	19.08	34.93	6.679	5.118e-11	MTRNR2L9	intergenic
Suc	8	rs117974705	35921810	C	21.17	3.193	14.91	27.43	6.63	6.973e-11	UNC5D	intron,non_coding
Suc	6	rs146169718	64665386	T	26.76	4.066	18.79	34.72	6.581	9.544e-11	EYS	intron
Suc	20	rs146268070	60553593	A	16.6	2.551	11.6	21.6	6.509	1.501e-10	TAF4	intron
Suc	4	rs28415012	67340910	G	13.25	2.134	9.067	17.43	6.209	9.423e-10	CENPC	intergenic
Suc	5	rs145674130	63770563	A	19.91	3.302	13.44	26.38	6.029	2.737e-09	RGS7BP	regulatory
Suc	8	rs146349678	36180721	T	19.68	3.289	13.24	26.13	5.984	3.561e-09	KCNU1	upstream
Suc	8	rs143145563	36182985	T	19.68	3.289	13.24	26.13	5.984	3.561e-09	KCNU1	upstream
Suc	2	rs78398101	50898077	C	20.78	3.576	13.77	27.79	5.812	9.622e-09	NRXN1	intron
Suc	2	rs75777855	50918308	C	20.78	3.576	13.77	27.79	5.812	9.622e-09	NRXN1	intron
Suc	1	rs114635344	900252	A	15.83	2.76	10.42	21.23	5.735	1.485e-08	KLHL17	intron
Suc	2	rs1448969	14313294	A	16.68	2.909	10.98	22.38	5.734	1.493e-08	FAM84A,LINC00276	intron,non_coding
Suc	9	rs149845244	46113729	G	23.87	4.172	15.69	32.05	5.722	1.597e-08	SPATA31A7	regulatory
Suc	14	rs116979344	81998023	T	20.49	3.588	13.45	27.52	5.71	1.71e-08	SEL1L	intron
Suc	20	rs6067937	50403808	T	11.89	2.085	7.804	15.98	5.703	1.776e-08	SALL4	intron
Suc	20	20:50404822[b37],	50404822	C	11.89	2.085	7.804	15.98	5.703	1.776e-08	NA	NA
Suc	13	rs117022837	34786079	A	19.49	3.424	12.78	26.2	5.693	1.876e-08	RFC3	intergenic
Suc	1	rs151064469	90516542	A	18.39	3.234	12.05	24.73	5.686	1.954e-08	ZNF326	intergenic
Suc	7	rs145974322	3926097	T	23.16	4.082	15.16	31.16	5.675	2.082e-08	SDK1	intron
Suc	4	rs146090587	152213239	C	20.88	3.688	13.65	28.11	5.662	2.227e-08	SH3D19,PRSS48	regulatory
Suc	8	rs117983877	36177739	G	16.73	2.965	10.92	22.54	5.642	2.489e-08	KCNU1	downstream
Suc	14	rs4905123	94441953	G	9.361	1.663	6.103	12.62	5.631	2.654e-08	ASB2	regulatory
Suc	7	rs188452133	20732379	A	21.01	3.749	13.66	28.35	5.604	3.082e-08	ABCB5	intron
Suc	2	rs78368762	51069961	T	20.06	3.582	13.04	27.08	5.6	3.15e-08	NRXN1	intron
Suc	2	rs185014829	51074616	T	20.06	3.582	13.04	27.08	5.6	3.15e-08	NRXN1	intron
Suc	5	rs114759532	63761346	C	17.62	3.164	11.42	23.82	5.568	3.74e-08	RGS7BP	intron,non_coding
Suc	20	rs139975423	60567060	A	21.12	3.811	13.65	28.59	5.54	4.37e-08	TAF4	intron

## Sheet: Table S6
Table S6. GO and KEGG enrichment analyses result
ID	Description	GeneRatio	BgRatio	pvalue	geneID	Count
hsa04926	Relaxin signaling pathway	5/43	129/8662	0.000414495	ADCY1/EDN1/FOS/PRKCA/RXFP2	5
hsa04010	MAPK signaling pathway	7/43	301/8662	0.000626758	ANGPT1/ELK4/FOS/KITLG/MAX/PRKCA/RPS6KA5	7
hsa04713	Circadian entrainment	4/43	97/8662	0.00130516	ADCY1/FOS/PRKCA/RPS6KA5	4
hsa04916	Melanogenesis	4/43	101/8662	0.00151607	ADCY1/EDN1/KITLG/PRKCA	4
hsa04928	Parathyroid hormone synthesis, secretion and action	4/43	106/8662	0.00181181	ADCY1/FOS/NR4A2/PRKCA	4
hsa04015	Rap1 signaling pathway	5/43	210/8662	0.0036335	ADCY1/ANGPT1/KITLG/PARD3/PRKCA	5
hsa04270	Vascular smooth muscle contraction	4/43	134/8662	0.00423621	ADCY1/EDN1/KCNU1/PRKCA	4
hsa04514	Cell adhesion molecules	4/43	157/8662	0.00740175	CLDN11/HLA-DRB5/ICOS/NRXN1	4
hsa04911	Insulin secretion	3/43	86/8662	0.00875979	ADCY1/KCNU1/PRKCA	3
hsa05323	Rheumatoid arthritis	3/43	93/8662	0.0108442	ANGPT1/FOS/HLA-DRB5	3
hsa04925	Aldosterone synthesis and secretion	3/43	98/8662	0.0124946	ADCY1/NR4A2/PRKCA	3
hsa00512	Mucin type O-glycan biosynthesis	2/43	36/8662	0.0136281	GALNT8/GALNTL6	2
hsa04066	HIF-1 signaling pathway	3/43	109/8662	0.0166097	ANGPT1/EDN1/PRKCA	3
hsa04725	Cholinergic synapse	3/43	113/8662	0.0182733	ADCY1/FOS/PRKCA	3
hsa04668	TNF signaling pathway	3/43	114/8662	0.0187033	EDN1/FOS/RPS6KA5	3
hsa04935	Growth hormone synthesis, secretion and action	3/43	120/8662	0.0214014	ADCY1/FOS/PRKCA	3
hsa00514	Other types of O-glycan biosynthesis	2/43	47/8662	0.0225946	GALNT8/GALNTL6	2
hsa05166	Human T-cell leukemia virus 1 infection	4/43	222/8662	0.0237417	ADCY1/ELK4/FOS/HLA-DRB5	4
hsa04672	Intestinal immune network for IgA production	2/43	49/8662	0.0244276	HLA-DRB5/ICOS	2
hsa04024	cAMP signaling pathway	4/43	225/8662	0.0247949	ADCY1/EDN1/FOS/SOX9	4
hsa00230	Purine metabolism	3/43	128/8662	0.0253154	ADCY1/IMPDH1/XDH	3
hsa05171	Coronavirus disease - COVID-19	4/43	233/8662	0.0277413	FOS/PRKCA/RPL22L1/RPS3A	4
hsa04151	PI3K-Akt signaling pathway	5/43	359/8662	0.0314648	ANGPT1/KITLG/PRKCA/TCL1A/TCL1B	5
hsa04072	Phospholipase D signaling pathway	3/43	148/8662	0.03668	ADCY1/KITLG/PRKCA	3
hsa04261	Adrenergic signaling in cardiomyocytes	3/43	154/8662	0.040525	ADCY1/PRKCA/RPS6KA5	3
hsa04921	Oxytocin signaling pathway	3/43	154/8662	0.040525	ADCY1/FOS/PRKCA	3
hsa04720	Long-term potentiation	2/43	67/8662	0.0434299	ADCY1/PRKCA	2
hsa05031	Amphetamine addiction	2/43	69/8662	0.0457974	FOS/PRKCA	2
GO:0034329	cell junction assembly	10/109	446/18870	0.000260548	CBLN2/CDH10/CDH8/CLDN11/GPM6A/LIMCH1/NRXN1/PARD3/PRKCA/SDK1	10
GO:0007409	axonogenesis	10/109	448/18870	0.000269999	ADCY1/DAB1/EDN1/NKX6-1/NR4A2/NRXN1/PARD3/RPS6KA5/RTN4R/UNC5D	10
GO:0001975	response to amphetamine	3/109	31/18870	0.000749096	DBH/EDN1/NR4A2	3
GO:0098742	cell-cell adhesion via plasma-membrane adhesion molecules	7/109	279/18870	0.00118306	CDH10/CDH8/CLDN11/DAB1/SDK1/TENM3/UNC5D	7
GO:0070555	response to interleukin-1	5/109	140/18870	0.00131802	EDN1/PRKCA/RPS6KA5/SOX9/YTHDC2	5
GO:0048865	stem cell fate commitment	2/109	10/18870	0.00144345	EDN1/SOX9	2
GO:0051081	nuclear membrane disassembly	2/109	10/18870	0.00144345	PRKCA/VRK1	2
GO:0030534	adult behavior	5/109	145/18870	0.00153939	DAB1/DBH/NR4A2/NRXN1/SDK1	5
GO:0030397	membrane disassembly	2/109	11/18870	0.00175757	PRKCA/VRK1	2
GO:0007043	cell-cell junction assembly	5/109	157/18870	0.00218117	CDH10/CDH8/CLDN11/PARD3/PRKCA	5
GO:1905939	regulation of gonad development	2/109	13/18870	0.00247382	SOX9/ZFPM2	2
GO:0014075	response to amine	3/109	47/18870	0.0025272	DBH/EDN1/NR4A2	3
GO:0021859	pyramidal neuron differentiation	2/109	14/18870	0.00287527	DCLK2/UNC5D	2
GO:0014029	neural crest formation	2/109	15/18870	0.00330514	EDN1/SOX9	2
GO:0019933	cAMP-mediated signaling	3/109	53/18870	0.00356077	ADCY1/RXFP2/SOX9	3
GO:0001764	neuron migration	5/109	177/18870	0.00365499	DAB1/GPM6A/NKX6-1/NR4A2/UNC5D	5
GO:0032793	positive regulation of CREB transcription factor activity	2/109	16/18870	0.0037631	ADCY1/RPS6KA5	2
GO:0051044	positive regulation of membrane protein ectodomain proteolysis	2/109	16/18870	0.0037631	ADAM8/SH3D19	2
GO:0045780	positive regulation of bone resorption	2/109	18/18870	0.00476197	ADAM8/PRKCA	2
GO:0002763	positive regulation of myeloid leukocyte differentiation	3/109	60/18870	0.00505194	FOS/KITLG/PRKCA	3
GO:0048599	oocyte development	3/109	61/18870	0.00529118	EDN1/RXFP2/YTHDC2	3
GO:0072079	nephron tubule formation	2/109	20/18870	0.00586925	IRX1/SOX9	2
GO:0009994	oocyte differentiation	3/109	65/18870	0.00631577	EDN1/RXFP2/YTHDC2	3
GO:0043491	phosphatidylinositol 3-kinase/protein kinase B signal transduction	6/109	290/18870	0.00676764	ADAM8/ANGPT1/EDN1/MYO16/SOX9/XDH	6
GO:0050808	synapse organization	8/109	483/18870	0.00694072	CBLN2/CDH10/CDH8/DOCK10/GPM6A/NRXN1/RPS6KA5/SDK1	8
GO:0009713	catechol-containing compound biosynthetic process	2/109	22/18870	0.00708236	DBH/NR4A2	2
GO:0042423	catecholamine biosynthetic process	2/109	22/18870	0.00708236	DBH/NR4A2	2
GO:0018105	peptidyl-serine phosphorylation	6/109	295/18870	0.00733465	ANGPT1/PRKCA/RPS6KA5/TCL1A/TCL1B/VRK1	6
GO:0045216	cell-cell junction organization	5/109	214/18870	0.00806932	CDH10/CDH8/CLDN11/PARD3/PRKCA	5
GO:0051043	regulation of membrane protein ectodomain proteolysis	2/109	24/18870	0.00839875	ADAM8/SH3D19	2
GO:0071902	positive regulation of protein serine/threonine kinase activity	4/109	140/18870	0.00885661	ADAM8/EDN1/TCL1A/TCL1B	4
GO:0018209	peptidyl-serine modification	6/109	308/18870	0.0089691	ANGPT1/PRKCA/RPS6KA5/TCL1A/TCL1B/VRK1	6
GO:0014856	skeletal muscle cell proliferation	2/109	25/18870	0.00909489	ANGPT1/FOS	2
GO:0035994	response to muscle stretch	2/109	25/18870	0.00909489	EDN1/FOS	2
GO:0071375	cellular response to peptide hormone stimulus	6/109	310/18870	0.00924195	EDN1/FOS/MAX/NKX6-1/NR4A2/PRKCA	6
GO:0071456	cellular response to hypoxia	4/109	147/18870	0.010463	ADAM8/EDN1/FOS/HILPDA	4
GO:0007205	protein kinase C-activating G protein-coupled receptor signaling pathway	2/109	27/18870	0.0105615	EDN1/PARD3	2
GO:0046037	GMP metabolic process	2/109	27/18870	0.0105615	IMPDH1/XDH	2
GO:0003407	neural retina development	3/109	80/18870	0.0111628	GPM6A/SDK1/SOX9	3
GO:0007612	learning	4/109	150/18870	0.0112055	DBH/FOS/NRXN1/SLC24A2	4
GO:0008584	male gonad development	4/109	150/18870	0.0112055	KITLG/RXFP2/SOX9/ZFPM2	4
GO:0045686	negative regulation of glial cell differentiation	2/109	28/18870	0.0113314	DAB1/NKX6-1	2
GO:0008406	gonad development	5/109	233/18870	0.0113787	KITLG/RXFP2/SOX9/TAF4/ZFPM2	5
GO:0046546	development of primary male sexual characteristics	4/109	151/18870	0.0114604	KITLG/RXFP2/SOX9/ZFPM2	4
GO:0014032	neural crest cell development	3/109	82/18870	0.0119331	EDN1/KITLG/SOX9	3
GO:0014855	striated muscle cell proliferation	3/109	83/18870	0.0123295	ANGPT1/FOS/ZFPM2	3
GO:0019935	cyclic-nucleotide-mediated signaling	3/109	83/18870	0.0123295	ADCY1/RXFP2/SOX9	3
GO:0045137	development of primary sexual characteristics	5/109	238/18870	0.0123833	KITLG/RXFP2/SOX9/TAF4/ZFPM2	5
GO:0007189	adenylate cyclase-activating G protein-coupled receptor signaling pathway	4/109	158/18870	0.0133492	ADCY1/PRKCA/RXFP2/S1PR4	4
GO:0036294	cellular response to decreased oxygen levels	4/109	158/18870	0.0133492	ADAM8/EDN1/FOS/HILPDA	4
GO:2000243	positive regulation of reproductive process	3/109	86/18870	0.0135637	SOX9/YTHDC2/ZFPM2	3
GO:0060041	retina development in camera-type eye	4/109	159/18870	0.0136342	GPM6A/MAX/SDK1/SOX9	4
GO:0050807	regulation of synapse organization	5/109	244/18870	0.0136664	CBLN2/CDH8/GPM6A/NRXN1/RPS6KA5	5
GO:0051091	positive regulation of DNA-binding transcription factor activity	5/109	244/18870	0.0136664	ADAM8/ADCY1/EDN1/NKX6-1/RPS6KA5	5
GO:0071277	cellular response to calcium ion	3/109	87/18870	0.0139901	ADCY1/EDN1/FOS	3
GO:0033002	muscle cell proliferation	5/109	247/18870	0.0143404	ANGPT1/DBH/EDN1/FOS/ZFPM2	5
GO:0048864	stem cell development	3/109	88/18870	0.0144242	EDN1/KITLG/SOX9	3
GO:0007188	adenylate cyclase-modulating G protein-coupled receptor signaling pathway	5/109	248/18870	0.01457	ADCY1/EDN1/PRKCA/RXFP2/S1PR4	5
GO:0043524	negative regulation of neuron apoptotic process	4/109	163/18870	0.014813	ADAM8/ANGPT1/NR4A2/TFAP2D	4
GO:0050803	regulation of synapse structure or activity	5/109	250/18870	0.0150365	CBLN2/CDH8/GPM6A/NRXN1/RPS6KA5	5
GO:0071496	cellular response to external stimulus	6/109	346/18870	0.015226	FOS/MAX/NR4A2/NUAK1/SOX9/TSSK1B	6
GO:0001556	oocyte maturation	2/109	33/18870	0.0155347	EDN1/RXFP2	2
GO:0007156	homophilic cell adhesion via plasma membrane adhesion molecules	4/109	168/18870	0.0163746	CDH10/CDH8/SDK1/TENM3	4
GO:1902624	positive regulation of neutrophil migration	2/109	34/18870	0.0164441	ADAM8/EDN1	2
GO:0010613	positive regulation of cardiac muscle hypertrophy	2/109	35/18870	0.0173757	EDN1/PRKCA	2
GO:0110110	positive regulation of animal organ morphogenesis	2/109	35/18870	0.0173757	EDN1/SOX9	2
GO:0014033	neural crest cell differentiation	3/109	95/18870	0.0176756	EDN1/KITLG/SOX9	3
GO:0014742	positive regulation of muscle hypertrophy	2/109	36/18870	0.0183293	EDN1/PRKCA	2
GO:0055023	positive regulation of cardiac muscle tissue growth	2/109	36/18870	0.0183293	EDN1/ZFPM2	2
GO:0046661	male sex differentiation	4/109	174/18870	0.0183805	KITLG/RXFP2/SOX9/ZFPM2	4
GO:0071453	cellular response to oxygen levels	4/109	174/18870	0.0183805	ADAM8/EDN1/FOS/HILPDA	4
GO:0010634	positive regulation of epithelial cell migration	4/109	176/18870	0.0190816	ANGPT1/EDN1/PRKCA/SOX9	4
GO:0051385	response to mineralocorticoid	2/109	37/18870	0.0193045	EDN1/FOS	2
GO:0009267	cellular response to starvation	4/109	179/18870	0.020164	FOS/MAX/NUAK1/TSSK1B	4
GO:0002335	mature B cell differentiation	2/109	38/18870	0.0203011	CMTM7/DOCK10	2
GO:0042401	biogenic amine biosynthetic process	2/109	38/18870	0.0203011	DBH/NR4A2	2
GO:1900181	negative regulation of protein localization to nucleus	2/109	38/18870	0.0203011	ANGPT1/DCLK2	2
GO:0008585	female gonad development	3/109	101/18870	0.0207615	KITLG/TAF4/ZFPM2	3
GO:0010631	epithelial cell migration	6/109	372/18870	0.0209461	ANGPT1/EDN1/KITLG/MCC/PRKCA/SOX9	6
GO:0009309	amine biosynthetic process	2/109	39/18870	0.0213189	DBH/NR4A2	2
GO:0007611	learning or memory	5/109	274/18870	0.0214322	ADCY1/DBH/FOS/NRXN1/SLC24A2	5
GO:1901653	cellular response to peptide	6/109	374/18870	0.021439	EDN1/FOS/MAX/NKX6-1/NR4A2/PRKCA	6
GO:0090132	epithelium migration	6/109	375/18870	0.0216884	ANGPT1/EDN1/KITLG/MCC/PRKCA/SOX9	6
GO:0045639	positive regulation of myeloid cell differentiation	3/109	103/18870	0.0218518	FOS/KITLG/PRKCA	3
GO:0009167	purine ribonucleoside monophosphate metabolic process	2/109	40/18870	0.0223575	IMPDH1/XDH	2
GO:0060421	positive regulation of heart growth	2/109	40/18870	0.0223575	EDN1/ZFPM2	2
GO:0033138	positive regulation of peptidyl-serine phosphorylation	3/109	104/18870	0.0224084	ANGPT1/TCL1A/TCL1B	3
GO:1902107	positive regulation of leukocyte differentiation	4/109	185/18870	0.0224408	ADAM8/FOS/KITLG/PRKCA	4
GO:1903708	positive regulation of hemopoiesis	4/109	185/18870	0.0224408	ADAM8/FOS/KITLG/PRKCA	4
GO:0051402	neuron apoptotic process	5/109	278/18870	0.0226467	ADAM8/ANGPT1/MAX/NR4A2/TFAP2D	5
GO:0001894	tissue homeostasis	5/109	279/18870	0.0229571	ADAM8/ALDH1A1/ANGPT1/PRKCA/SOX9	5
GO:0060249	anatomical structure homeostasis	5/109	279/18870	0.0229571	ADAM8/ALDH1A1/ANGPT1/PRKCA/SOX9	5
GO:0090130	tissue migration	6/109	380/18870	0.022965	ANGPT1/EDN1/KITLG/MCC/PRKCA/SOX9	6
GO:0046545	development of primary female sexual characteristics	3/109	105/18870	0.0229728	KITLG/TAF4/ZFPM2	3
GO:0042417	dopamine metabolic process	2/109	41/18870	0.0234167	DBH/NR4A2	2
GO:0072210	metanephric nephron development	2/109	41/18870	0.0234167	IRX1/SOX9	2
GO:0031668	cellular response to extracellular stimulus	5/109	281/18870	0.0235863	FOS/MAX/NR4A2/NUAK1/TSSK1B	5
GO:0045860	positive regulation of protein kinase activity	5/109	282/18870	0.0239051	ADAM8/ANGPT1/EDN1/TCL1A/TCL1B	5
GO:0009126	purine nucleoside monophosphate metabolic process	2/109	42/18870	0.0244961	IMPDH1/XDH	2
GO:0045124	regulation of bone resorption	2/109	42/18870	0.0244961	ADAM8/PRKCA	2
GO:0071364	cellular response to epidermal growth factor stimulus	2/109	42/18870	0.0244961	FOS/SOX9	2
GO:0003279	cardiac septum development	3/109	108/18870	0.0247122	ADAMTS6/SALL4/ZFPM2	3
GO:0001667	ameboidal-type cell migration	7/109	497/18870	0.0252103	ANGPT1/EDN1/KITLG/MCC/PRKCA/SOX9/TNS1	7
GO:0007548	sex differentiation	5/109	288/18870	0.0258761	KITLG/RXFP2/SOX9/TAF4/ZFPM2	5
GO:0018210	peptidyl-threonine modification	3/109	110/18870	0.0259103	GALNTL6/PARD3/PRKCA	3
GO:0048477	oogenesis	3/109	110/18870	0.0259103	EDN1/RXFP2/YTHDC2	3
GO:0001654	eye development	6/109	391/18870	0.0259498	ABCB5/GPM6A/MAX/SDK1/SOX9/TENM3	6
GO:0071347	cellular response to interleukin-1	3/109	111/18870	0.0265209	EDN1/RPS6KA5/SOX9	3
GO:0048469	cell maturation	4/109	195/18870	0.0265723	EDN1/NKX6-1/NR4A2/RXFP2	4
GO:0006509	membrane protein ectodomain proteolysis	2/109	44/18870	0.026715	ADAM8/SH3D19	2
GO:0071763	nuclear membrane organization	2/109	44/18870	0.026715	PRKCA/VRK1	2
GO:0150063	visual system development	6/109	395/18870	0.0270965	ABCB5/GPM6A/MAX/SDK1/SOX9/TENM3	6
GO:0014014	negative regulation of gliogenesis	2/109	45/18870	0.0278538	DAB1/NKX6-1	2
GO:0010632	regulation of epithelial cell migration	5/109	295/18870	0.0283042	ANGPT1/EDN1/MCC/PRKCA/SOX9	5
GO:0007416	synapse assembly	4/109	200/18870	0.0287982	CBLN2/GPM6A/NRXN1/SDK1	4
GO:0048880	sensory system development	6/109	401/18870	0.0288791	ABCB5/GPM6A/MAX/SDK1/SOX9/TENM3	6
GO:0031018	endocrine pancreas development	2/109	46/18870	0.0290119	NKX6-1/SOX9	2
GO:0070849	response to epidermal growth factor	2/109	46/18870	0.0290119	FOS/SOX9	2
GO:1902622	regulation of neutrophil migration	2/109	46/18870	0.0290119	ADAM8/EDN1	2
GO:0001666	response to hypoxia	5/109	298/18870	0.0293877	ADAM8/EDN1/FOS/HILPDA/NR4A2	5
GO:0016339	calcium-dependent cell-cell adhesion via plasma membrane cell adhesion molecules	2/109	47/18870	0.030189	CDH10/CDH8	2
GO:0051090	regulation of DNA-binding transcription factor activity	6/109	406/18870	0.0304225	ADAM8/ADCY1/EDN1/KDM5A/NKX6-1/RPS6KA5	6
GO:0044331	cell-cell adhesion mediated by cadherin	2/109	48/18870	0.0313848	CDH10/CDH8	2
GO:0046189	phenol-containing compound biosynthetic process	2/109	48/18870	0.0313848	DBH/NR4A2	2
GO:2001222	regulation of neuron migration	2/109	48/18870	0.0313848	NKX6-1/UNC5D	2
GO:0048608	reproductive structure development	5/109	305/18870	0.0320171	KITLG/RXFP2/SOX9/TAF4/ZFPM2	5
GO:0046660	female sex differentiation	3/109	120/18870	0.0323616	KITLG/TAF4/ZFPM2	3
GO:0046850	regulation of bone remodeling	2/109	49/18870	0.0325992	ADAM8/PRKCA	2
GO:0051347	positive regulation of transferase activity	6/109	414/18870	0.0330032	ADAM8/ANGPT1/EDN1/RFC3/TCL1A/TCL1B	6
GO:0048675	axon extension	3/109	121/18870	0.0330487	EDN1/NKX6-1/RTN4R	3
GO:0061458	reproductive system development	5/109	309/18870	0.0335839	KITLG/RXFP2/SOX9/TAF4/ZFPM2	5
GO:0042149	cellular response to glucose starvation	2/109	50/18870	0.0338318	NUAK1/TSSK1B	2
GO:0002065	columnar/cuboidal epithelial cell differentiation	3/109	123/18870	0.0344458	ENAM/NKX6-1/SOX9	3
GO:0007613	memory	3/109	123/18870	0.0344458	ADCY1/DBH/SLC24A2	3
GO:0035094	response to nicotine	2/109	51/18870	0.0350824	EDN1/NKX6-1	2
GO:0046622	positive regulation of organ growth	2/109	51/18870	0.0350824	EDN1/ZFPM2	2
GO:0009612	response to mechanical stimulus	4/109	213/18870	0.0350927	EDN1/FOS/NRXN1/SOX9	4
GO:0002761	regulation of myeloid leukocyte differentiation	3/109	124/18870	0.0351557	FOS/KITLG/PRKCA	3
GO:0001838	embryonic epithelial tube formation	3/109	125/18870	0.0358732	IRX1/SALL4/SOX9	3
GO:0036293	response to decreased oxygen levels	5/109	315/18870	0.0360225	ADAM8/EDN1/FOS/HILPDA/NR4A2	5
GO:0050890	cognition	5/109	317/18870	0.0368591	ADCY1/DBH/FOS/NRXN1/SLC24A2	5
GO:0042594	response to starvation	4/109	218/18870	0.0377102	FOS/MAX/NUAK1/TSSK1B	4
GO:0043434	response to peptide hormone	6/109	430/18870	0.0385835	EDN1/FOS/MAX/NKX6-1/NR4A2/PRKCA	6
GO:0006998	nuclear envelope organization	2/109	54/18870	0.0389398	PRKCA/VRK1	2
GO:0010595	positive regulation of endothelial cell migration	3/109	130/18870	0.0395734	ANGPT1/EDN1/PRKCA	3
GO:2000648	positive regulation of stem cell proliferation	2/109	55/18870	0.04026	KITLG/SOX9	2
GO:0060485	mesenchyme development	5/109	327/18870	0.0412217	ADAM8/EDN1/KITLG/SOX9/ZFPM2	5
GO:0001541	ovarian follicle development	2/109	56/18870	0.041597	KITLG/TAF4	2
GO:0030857	negative regulation of epithelial cell differentiation	2/109	56/18870	0.041597	SOX9/XDH	2
GO:0070542	response to fatty acid	2/109	56/18870	0.041597	EDN1/SOX9	2
GO:0048593	camera-type eye morphogenesis	3/109	133/18870	0.0418831	SDK1/SOX9/TENM3	3
GO:0021700	developmental maturation	5/109	330/18870	0.0425892	EDN1/NKX6-1/NR4A2/NRXN1/RXFP2	5
GO:0006584	catecholamine metabolic process	2/109	57/18870	0.0429506	DBH/NR4A2	2
GO:0009712	catechol-containing compound metabolic process	2/109	57/18870	0.0429506	DBH/NR4A2	2
GO:0034332	adherens junction organization	2/109	57/18870	0.0429506	CDH10/CDH8	2
GO:0060562	epithelial tube morphogenesis	5/109	334/18870	0.0444548	ASB2/EDN1/IRX1/SALL4/SOX9	5
GO:0072175	epithelial tube formation	3/109	137/18870	0.0450663	IRX1/SALL4/SOX9	3
GO:0043523	regulation of neuron apoptotic process	4/109	232/18870	0.0456232	ADAM8/ANGPT1/NR4A2/TFAP2D	4
GO:0001755	neural crest cell migration	2/109	59/18870	0.0457065	EDN1/KITLG	2
GO:0009161	ribonucleoside monophosphate metabolic process	2/109	59/18870	0.0457065	IMPDH1/XDH	2
GO:0033619	membrane protein proteolysis	2/109	59/18870	0.0457065	ADAM8/SH3D19	2
GO:0046579	positive regulation of Ras protein signal transduction	2/109	59/18870	0.0457065	KITLG/RTN4R	2
GO:0033135	regulation of peptidyl-serine phosphorylation	3/109	138/18870	0.0458805	ANGPT1/TCL1A/TCL1B	3
GO:0033674	positive regulation of kinase activity	5/109	337/18870	0.0458858	ADAM8/ANGPT1/EDN1/TCL1A/TCL1B	5
GO:0007411	axon guidance	4/109	233/18870	0.0462213	EDN1/NRXN1/RPS6KA5/UNC5D	4
GO:0016358	dendrite development	4/109	233/18870	0.0462213	CSMD3/DAB1/DOCK10/SDK1	4
GO:0097485	neuron projection guidance	4/109	233/18870	0.0462213	EDN1/NRXN1/RPS6KA5/UNC5D	4
GO:0035270	endocrine system development	3/109	139/18870	0.046702	EDN1/NKX6-1/SOX9	3
GO:0048568	embryonic organ development	6/109	453/18870	0.0476097	ASB2/BIRC6/EDN1/KITLG/SOX9/ZFPM2	6
GO:0090497	mesenchymal cell migration	2/109	61/18870	0.0485259	EDN1/KITLG	2
GO:0070482	response to oxygen levels	5/109	343/18870	0.0488301	ADAM8/EDN1/FOS/HILPDA/NR4A2	5
GO:0043010	camera-type eye development	5/109	344/18870	0.0493315	GPM6A/MAX/SDK1/SOX9/TENM3	5
GO:0048588	developmental cell growth	4/109	239/18870	0.0499023	EDN1/NKX6-1/RTN4R/SOX9	4
GO:0098978	glutamatergic synapse	9/112	407/19886	0.000495084	ADCY1/CBLN2/CDH10/CDH8/DOCK10/GPM6A/KLHL17/RGS7BP/RTN4R	9
GO:0031588	nucleotide-activated protein kinase complex	2/112	15/19886	0.00314666	NUAK1/TSSK1B	2
GO:0033276	transcription factor TFTC complex	2/112	18/19886	0.00453489	TAF4/USP22	2
GO:0044295	axonal growth cone	2/112	27/19886	0.0100662	GPM6A/RTN4R	2
GO:0048787	presynaptic active zone membrane	2/112	30/19886	0.0123392	CDH10/GPM6A	2
GO:0016342	catenin complex	2/112	31/19886	0.0131421	CDH10/CDH8	2
GO:0071339	MLL1 complex	2/112	31/19886	0.0131421	MAX/TAF4	2
GO:0044665	MLL1/2 complex	2/112	32/19886	0.0139672	MAX/TAF4	2
GO:0042734	presynaptic membrane	4/112	165/19886	0.0142003	CDH10/GPM6A/NRXN1/RGS7BP	4
GO:0070461	SAGA-type complex	2/112	39/19886	0.0203411	TAF4/USP22	2
GO:0005912	adherens junction	4/112	188/19886	0.021809	CDH10/CDH8/PARD3/STXBP6	4
GO:0043198	dendritic shaft	2/112	41/19886	0.0223466	RGS7BP/RTN4R	2
GO:0097060	synaptic membrane	6/112	393/19886	0.02385	ADCY1/CDH10/CDH8/GPM6A/NRXN1/RGS7BP	6
GO:0061695	transferase complex, transferring phosphorus-containing groups	5/112	306/19886	0.0295609	NUAK1/PARD3/TAF4/TSSK1B/USP22	5
GO:0099634	postsynaptic specialization membrane	3/112	122/19886	0.0316748	ADCY1/CDH10/RGS7BP	3
GO:0001673	male germ cell nucleus	2/112	52/19886	0.0347239	TAF4/ZFPM2	2
GO:0035097	histone methyltransferase complex	2/112	63/19886	0.0491542	MAX/TAF4	2
GO:0140996	histone H3 kinase activity	3/104	11/18496	2.75767e-05	PRKCA/RPS6KA5/VRK1	3
GO:0035173	histone kinase activity	3/104	20/18496	0.000183639	PRKCA/RPS6KA5/VRK1	3
GO:0070063	RNA polymerase binding	3/104	57/18496	0.0040544	TCERG1L/YTHDC2/ZNF326	3
GO:0004653	polypeptide N-acetylgalactosaminyltransferase activity	2/104	19/18496	0.00503072	GALNT8/GALNTL6	2
GO:0140993	histone modifying activity	5/104	202/18496	0.00568084	KDM5A/PRKCA/RPS6KA5/USP22/VRK1	5
GO:0097602	cullin family protein binding	2/104	26/18496	0.00931997	ASB2/KCTD21	2
GO:0008376	acetylgalactosaminyltransferase activity	2/104	34/18496	0.0156259	GALNT8/GALNTL6	2
GO:0106310	protein serine kinase activity	6/104	361/18496	0.0162717	DCLK2/NUAK1/PRKCA/RPS6KA5/TSSK1B/VRK1	6
GO:0001046	core promoter sequence-specific DNA binding	2/104	41/18496	0.0222672	FOS/TAF4	2
GO:0032266	phosphatidylinositol-3-phosphate binding	2/104	45/18496	0.0264972	PARD3/RUFY4	2
GO:0004674	protein serine/threonine kinase activity	6/104	427/18496	0.0334814	DCLK2/NUAK1/PRKCA/RPS6KA5/TSSK1B/VRK1	6
GO:0005125	cytokine activity	4/104	237/18496	0.0448144	CMTM7/CMTM8/EDN1/KITLG	4
GO:0043539	protein serine/threonine kinase activator activity	2/104	60/18496	0.0448807	TCL1A/TCL1B	2
